# Supplementary material for: Simulation of Somatic Evolution Through the Introduction of Random Mutation to the Rules of Conway’s Game of Life
Source: Cell Mol Bioeng. 2024 Oct 20;17(6):563–71. doi: 10.1007/s12195-024-00828-9 (PMC11799479; doi:10.1007/s12195-024-00828-9)
Supplement: Supplementary file 2 — Supplementary file2 (XLSX 12 kb) [file 12195_2024_828_MOESM2_ESM.xlsx]

## Sheet: Sheet1
Mutation rate	Mutation magnitude	end generation	end population	mean lonely	mean born	mean crowded		Max time:10^4
0		435	324					N^2=100^2
0		492	274
0		1899	297
0		522	266
0		1008	321
0		424	278
0		570	267
0		881	240
0		1164	343
0		1363	291
0.01	0.5	1743	325	2	3	3.0004
0.01	0.75	10000	3139	1.9249	3.0708	3.5325
0.01	1	10000	4660	1.9661	3.0785	4.3118
0.01	2	6077	5465	1.9871	3.0606	4.5083
0.01	5	4106	5843	1.9602	2.999	6.0951
0.01	10	2761	5822	1.9845	3.0121	8.4949
0.02	0.75	10000	3691	1.873	2.9977	3.656
0.05	0.25	629	372	1.9999	3.0001	3.0001
0.05	0.5	10000	1954	1.9527	2.9857	3.2598
0.05	1	10000	5250	1.8869	3.0454	4.1033
0.05	1.25	10000	5514	1.8903	3.0323	4.4654
0.05	1.5	3782	5775	1.9066	3.0958	4.7959
0.05	2	1728	5696	1.8868	3.0453	4.9012
0.05	3	1573	5780	1.711	3.0346	5.0024
0.05	6	676	5739	1.7457	3.0335	6.3628
0.1	0.25	6595	216	2	3	3
0.1	0.5	10000	3740	1.7033	3.0253	3.5806
0.1	0.75	10000	5134	1.8772	3.0633	4.0661
0.1	1	5332	5305	1.7485	3.0506	4.3285
0.1	1.5	1781	5640	1.8344	3.0735	4.6543
0.1	2	973	5638	1.7714	3.0808	4.722
0.2	0.25	1095	283	1.9999	3	3
0.2	0.25	2365	238	1.999	3.002	3.005
0.2	0.5	10000	4198
0.2	0.5	10000	4964
0.2	0.5	10000	4613	1.6991	3.1092	3.8723
0.2	0.5	10000	4677	1.7969	3.1775	3.9892
0.2	0.5	10000	4501	1.6367	3.1136	3.9336
0.2	0.5	10000	3992	1.7253	3.042	3.7673
0.2	0.5	10000	4771	1.847	3.0838	4.0681
0.2	0.5	10000	4854	1.6465	3.2682	4.1709
0.2	0.5	10000	4779	1.6983	3.2097	4.0281
0.2	0.75	10000	5440	1.6797	3.0823	4.2526
0.2	1	4147	5554	1.7133	3.1073	4.386
0.2	1.5	1347	5666	1.7213	3.0937	4.5096
0.2	2	477	5712	1.6393	3.1055	4.7306
0.4	0.25	2893	206	1.997	3.0001	3.0003
0.4	0.5	10000	5034	1.6447	3.088	4.2557
0.4	0.75	6752	5584	1.6033	3.1158	4.399
0.4	1	1711	5610	1.6243	3.1319	4.3542
0.4	1.5	487	5814	1.5853	3.2017	4.7593
0.4	2	310	5803	1.6365	3.1866	4.8809
0.4	3	315	5874	1.5196	3.1889	5.4566
0.4	4	157	5869	1.4612	3.1389	5.9552
0.4	5	208	5781	1.3577	3.1214	6.3563
0.4	6	170	5739	1.1234	3.0592	6.5296
1	0.75	1213	5790	1.4559	3.2533	4.4976
1	1	490	5873	1.481	3.3098	4.6432
